# Supplementary material for: Rapid determination of heterocyclic amines in ruminant meats using accelerated solvent extraction and ultra-high performance liquid chromatograph–mass spectrometry
Source: MethodsX. 2019 Nov 18;6:2686–97. doi: 10.1016/j.mex.2019.11.014 (PMC6883301; doi:10.1016/j.mex.2019.11.014)
Supplement: Supplementary file 1 [file mmc1.xlsx]

## Sheet: Accuracy & Precision
	Intra-Day Precision and Accuracy																												Summary-Intra-Day
	Morning									Afternoon									Evening										Spike = 80 µg/L
				Spike = 80 µg/L									Spike = 80 µg/L									Spike = 80 µg/L						N=6
	HCAs	Rep 1	Rep 2	Mean	SD	SE	% RE			HCAs	Rep 1	Rep 2	Mean	SD	SE	% RE			HCAs	Rep 1	Rep 2	Mean	SD	SE	% RE			Mean	SD	SE	%Re	HCAs
	IQ	64.3363	62.0708	63.2035	1.60199	1.13278	79.0044			IQ	60.1535	62.1691	61.1613	1.42521	1.00778	76.4516			IQ	58.5238	64.2237	61.3738	4.03042	2.84994	76.7172			61.9129	2.27528	0.928879	77.3911	IQ
	MeIQx	34.1776	41.1818	37.6797	4.95266	3.50206	47.0996			MeIQx	38.3183	41.5534	39.9358	2.2876	1.61758	49.9198			MeIQx	39.3852	38.497	38.9411	0.628101	0.444134	48.6764			38.8522	2.65595	1.08429	48.5653	MeIQx
	MeIQ	72.1723	62.509	67.3407	6.83302	4.83168	84.1758			MeIQ	65.0246	61.7762	63.4004	2.29692	1.62417	79.2505			MeIQ	63.1969	69.3218	66.2593	4.33101	3.06248	82.8242			65.6668	4.17858	1.7059	82.0835	MeIQ
	PhIP	69.0774	63.5839	66.3306	3.88452	2.74677	82.9133			PhIP	73.5293	68.4217	70.9755	3.61164	2.55382	88.7193			PhIP	73.5216	75.6047	74.5632	1.47292	1.04151	93.2039			70.6231	4.43734	1.81154	88.2789	PhIP
	Harman	51.2127	68.6802	59.9465	12.3514	8.73375	74.9331			Harman	77.7549	73.3913	75.5731	3.08555	2.18181	94.4664			Harman	78.6328	90.3315	84.4822	8.27226	5.84937	105.603			73.3339	13.0196	5.31523	91.6674	Harman
	Nor-Harman	49.4252	58.2642	53.8447	6.2501	4.41949	67.3059			Nor-Harman	67.0416	61.9252	64.4834	3.61781	2.55818	80.6043			Nor-Harman	66.7108	71.3201	69.0155	3.2593	2.30467	86.2693			62.4479	7.81482	3.19039	78.0598	Nor-Harman
	Morning									Afternoon									Evening										Spike = 60 µg/L
				Spike = 60 µg/L									Spike = 60 µg/L									Spike = 60 µg/L
	HCAs	Rep 1	Rep 2	Mean	SD	SE	% RE			HCAs	Rep 1	Rep 2	Mean	SD	SE	% RE			HCAs	Rep 1	Rep 2	Mean	SD	SE	% RE			Mean	SD	SE	%Re	HCAs
	IQ	57.2375	45.0612	51.1493	8.60992	6.08813	85.2489			IQ	35.2864	43.3064	39.2964	5.67097	4.00998	65.4941			IQ	40.2491	43.7906	42.0198	2.50423	1.77076	70.033			44.1552	7.30387	2.98179	73.592	IQ
	MeIQx	26.6732	30.4261	28.5497	2.65371	1.87646	47.5828			MeIQx	25.0471	27.8502	26.4486	1.98204	1.40151	44.0811			MeIQx	28.1111	25.221	26.666	2.04366	1.44509	44.4434			27.2214	2.0242	0.826376	45.3691	MeIQx
	MeIQ	55.1552	47.2652	51.2102	5.57913	3.94504	85.3503			MeIQ	44.0627	45.7432	44.903	1.1883	0.840256	74.8383			MeIQ	41.9003	49.3417	45.621	5.26183	3.72067	76.035			47.2447	4.64577	1.89663	78.7412	MeIQ
	PhIP	60.8923	51.3147	56.1035	6.77238	4.78879	93.5058			PhIP	48.0444	51.3779	49.7112	2.35713	1.66674	82.852			PhIP	51.3618	51.862	51.6119	0.353705	0.250107	86.0198			52.4755	4.35076	1.77619	87.4592	PhIP
	Harman	42.6231	55.3134	48.9683	8.97337	6.34513	81.6138			Harman	61.8988	61.562	61.7304	0.238161	0.168405	102.884			Harman	68.06	60.2306	64.1453	5.53616	3.91466	106.909			58.2813	8.68629	3.54616	97.1356	Harman
	Nor-Harman	41.9898	48.6583	45.324	4.71534	3.33425	75.54			Nor-Harman	47.9603	50.9426	49.4515	2.10879	1.49114	82.4191			Nor-Harman	51.2312	50.1847	50.708	0.739973	0.52324	84.5133			48.4945	3.43405	1.40194	80.8241	Nor-Harman
	Morning									Afternoon									Evening										Spike = 40 µg/L
				Spike = 40 µg/L									Spike = 40 µg/L									Spike = 40 µg/L
	HCAs	Rep 1	Rep 2	Mean	SD	SE	% RE			HCAs	Rep 1	Rep 2	Mean	SD	SE	% RE			HCAs	Rep 1	Rep 2	Mean	SD	SE	% RE			Mean	SD	SE	%Re	HCAs
	IQ	37.8029	35.7142	36.7586	1.47693	1.04435	91.8964			IQ	33.8193	36.3902	35.1047	1.81795	1.28548	87.7619			IQ	37.8683	30.3023	34.0853	5.34996	3.78299	85.2132			35.3162	2.87711	1.17458	88.2905	IQ
	MeIQx	24.7575	22.7552	23.7564	1.41589	1.00119	59.3909			MeIQx	24.0469	22.0679	23.0574	1.39935	0.989488	57.6435			MeIQx	24.7392	19.0381	21.8887	4.03133	2.85058	54.7216			22.9008	2.18066	0.890252	57.252	MeIQx
	MeIQ	37.8714	39.3689	38.6202	1.0589	0.748754	96.5504			MeIQ	36.4511	39.3141	37.8826	2.02442	1.43148	94.7066			MeIQ	39.7215	36.2788	38.0001	2.43434	1.72134	95.0003			38.1676	1.53452	0.626464	95.4191	MeIQ
	PhIP	23.8757	43.2406	33.5582	13.693	9.68245	83.8954			PhIP	44.0216	43.8928	43.9572	0.0911353	0.0644424	109.893			PhIP	42.6515	44.1572	43.4044	1.06463	0.752808	108.511			40.3066	8.06932	3.29429	100.766	PhIP
	Harman	14.6498	18.6966	16.6732	2.86148	2.02337	41.683			Harman	39.9119	36.4163	38.1641	2.4717	1.74776	95.4103			Harman	39.2266	48.7304	43.9785	6.72025	4.75193	109.946			32.9386	13.3188	5.43739	82.3465	Harman
	Nor-Harman	15.9738	16.9836	16.4787	0.714061	0.504917	41.1968			Nor-Harman	35.8053	34.0064	34.9058	1.27203	0.899459	87.2646			Nor-Harman	32.9246	40.7848	36.8547	5.55804	3.93012	92.1367			29.4131	10.3799	4.23757	73.5327	Nor-Harman

## Sheet: IQ-standard curve
	IQ
[] ppb	[] ppb	Area Ratio
100ppb-r1	100	1.20509														N = number of Calibration standards =				6
100ppb-r2	100	1.19571
100ppb-r3	100	1.19196														SE of Intercept =				0.0106807
10ppb-r1	10	0.310224														√6 =				2.44949
10ppb-r2	10	0.31714														SD of Intercept = SE of intercept *√N				0.0261622
10ppb-r3	10	0.309725
20ppb-r1	20	0.477423														Slope =				0.00955059
20ppb-r2	20	0.48951														LOD = 3*(SD of Intercept /Slope)
20ppb-r3	20	0.481964														=				8.21799
50ppb-r1	50	0.737023
50ppb-r2	50	0.753639														LOQ = 10*(SD of Intercept/Slope)
50ppb-r3	50	0.780066														=				27.3933
5ppb-r1	5	0.300681
5ppb-r2	5	0.288305
5ppb-r3	5	0.30143
80ppb-r1	80	1.03155
80ppb-r2	80	1.02692
80ppb-r3	80	0.991229
				SUMMARY OUTPUT
				Regression Statistics
				Multiple R	0.996924
				R Square	0.993857
				Adjusted R Square	0.993473
				Standard Error	0.0285684
				Observations	18
				ANOVA
					df	SS	MS	F	Significance F
				Regression	1	2.11274	2.11274	2588.65	3.99263e-19
				Residual	16	0.0130585	0.000816156
				Total	17	2.1258
					Coefficients	Standard Error	t Stat	P-value	Lower 95%	Upper 95%	Lower 95.0%	Upper 95.0%
				Intercept	0.255382	0.0106807	23.9106	5.99833e-14	0.23274	0.278024	0.23274	0.278024
				X Variable 1	0.00955059	0.000187713	50.8787	3.99263e-19	0.00915266	0.00994852	0.00915266	0.00994852

## Sheet: MeIQx-standard curve
MeIQx
[] ppb	[] ppb	Area Ratio
100ppb-r1	100	0.75611
100ppb-r2	100	0.741506												N = number of Calibration standards =				6
100ppb-r3	100	0.745011
10ppb-r1	10	0.199811												SE of Intercept =				0.00680431
10ppb-r2	10	0.207429												√6 =				2.44949
10ppb-r3	10	0.201142												SD of Intercept = SE of intercept *√N				0.0166671
20ppb-r1	20	0.306721
20ppb-r2	20	0.311139												Slope =				0.00587124
20ppb-r3	20	0.307483												LOD = 3*(SD of Intercept /Slope)
50ppb-r1	50	0.463657												=				8.5163
50ppb-r2	50	0.481481
50ppb-r3	50	0.490736												LOQ = 10*(SD of Intercept/Slope)
5ppb-r1	5	0.197256												=				28.3877
5ppb-r2	5	0.189101
5ppb-r3	5	0.197636
80ppb-r1	80	0.644886
80ppb-r2	80	0.64332
80ppb-r3	80	0.621338
				SUMMARY OUTPUT
				Regression Statistics
				Multiple R	0.996698
				R Square	0.993406
				Adjusted R Square	0.992994
				Standard Error	0.0182
				Observations	18
				ANOVA
					df	SS	MS	F	Significance F
				Regression	1	0.798446	0.798446	2410.47	7.03938e-19
				Residual	16	0.00529985	0.000331241
				Total	17	0.803746
					Coefficients	Standard Error	t Stat	P-value	Lower 95%	Upper 95%	Lower 95.0%	Upper 95.0%
				Intercept	0.168785	0.00680431	24.8056	3.38091e-14	0.15436	0.183209	0.15436	0.183209
				X Variable 1	0.00587124	0.000119586	49.0965	7.03938e-19	0.00561773	0.00612475	0.00561773	0.00612475

## Sheet: MeIQ-standard curve
MeIQ
[] ppb	[] ppb	Area Ratio
100ppb-r1	100	1.4841
100ppb-r2	100	1.4681										N = number of Calibration standards =				6
100ppb-r3	100	1.46754
10ppb-r1	10	0.357139										SE of Intercept =				0.0138708
10ppb-r2	10	0.358562										√6 =				2.44949
10ppb-r3	10	0.350402										SD of Intercept = SE of intercept *√N				0.0339764
20ppb-r1	20	0.568156
20ppb-r2	20	0.559775										Slope =				0.0119956
20ppb-r3	20	0.575757										LOD = 3*(SD of Intercept /Slope)
50ppb-r1	50	0.901881										=				8.49719
50ppb-r2	50	0.916873
50ppb-r3	50	0.930194										LOQ = 10*(SD of Intercept/Slope)
5ppb-r1	5	0.342808										=				28.324
5ppb-r2	5	0.345499
5ppb-r3	5	0.354849
80ppb-r1	80	1.29571
80ppb-r2	80	1.23237
80ppb-r3	80	1.19748
				SUMMARY OUTPUT
				Regression Statistics
				Multiple R	0.996712
				R Square	0.993435
				Adjusted R Square	0.993025
				Standard Error	0.0371013
				Observations	18
				ANOVA
					df	SS	MS	F	Significance F
				Regression	1	3.33297	3.33297	2421.33	6.79236e-19
				Residual	16	0.0220241	0.00137651
				Total	17	3.355
					Coefficients	Standard Error	t Stat	P-value	Lower 95%	Upper 95%	Lower 95.0%	Upper 95.0%
				Intercept	0.287259	0.0138708	20.7096	5.58611e-13	0.257854	0.316664	0.257854	0.316664
				X Variable 1	0.0119956	0.000243779	49.207	6.79236e-19	0.0114788	0.0125124	0.0114788	0.0125124

## Sheet: PhIP-standard curve
PhIP
[] ppb	[] ppb	Area Ratio
100ppb-r1	100	1.74677
100ppb-r2	100	1.69773											N = number of Calibration standards =				6
100ppb-r3	100	1.76315
10ppb-r1	10	0.502783											SE of Intercept =				0.0215353
10ppb-r2	10	0.513932											√6 =				2.44949
10ppb-r3	10	0.500966											SD of Intercept = SE of intercept *√N				0.0527504
20ppb-r1	20	0.751371
20ppb-r2	20	0.77079											Slope =				0.0133516
20ppb-r3	20	0.750149											LOD = 3*(SD of Intercept /Slope)
50ppb-r1	50	1.18925											=				11.8526
50ppb-r2	50	1.17572
50ppb-r3	50	1.21146											LOQ = 10*(SD of Intercept/Slope)
5ppb-r1	5	0.479639											=				39.5088
5ppb-r2	5	0.481707
5ppb-r3	5	0.500308
80ppb-r1	80	1.52783
80ppb-r2	80	1.49025
80ppb-r3	80	1.49307
				SUMMARY OUTPUT
				Regression Statistics
				Multiple R	0.993633
				R Square	0.987306
				Adjusted R Square	0.986513
				Standard Error	0.0576021
				Observations	18
				ANOVA
					df	SS	MS	F	Significance F
				Regression	1	4.12904	4.12904	1244.44	1.33154e-16
				Residual	16	0.053088	0.003318
				Total	17	4.18213
					Coefficients	Standard Error	t Stat	P-value	Lower 95%	Upper 95%	Lower 95.0%	Upper 95.0%
				Intercept	0.440687	0.0215353	20.4635	6.71927e-13	0.395035	0.48634	0.395035	0.48634
				X Variable 1	0.0133516	0.000378482	35.2766	1.33154e-16	0.0125492	0.0141539	0.0125492	0.0141539

## Sheet: Harman-standard curve
Harman
[] ppb	[] ppb	Area Ratio
100ppb-r1	100	2.73297
100ppb-r2	100	2.60872											N = number of Calibration standards =				6
100ppb-r3	100	2.58568
10ppb-r1	10	0.634942											SE of Intercept =				0.0270798
10ppb-r2	10	0.664621											√6 =				2.44949
10ppb-r3	10	0.630647											SD of Intercept = SE of intercept *√N				0.0663316
20ppb-r1	20	1.0047
20ppb-r2	20	1.01335											Slope =				0.0211374
20ppb-r3	20	0.981274											LOD = 3*(SD of Intercept /Slope)
50ppb-r1	50	1.65948											=				9.41437
50ppb-r2	50	1.64117
50ppb-r3	50	1.67487											LOQ = 10*(SD of Intercept/Slope)
5ppb-r1	5	0.62764											=				31.3812
5ppb-r2	5	0.635415
5ppb-r3	5	0.64863
80ppb-r1	80	2.18976
80ppb-r2	80	2.1703
80ppb-r3	80	2.09386
				SUMMARY OUTPUT
				Regression Statistics
				Multiple R	0.995969
				R Square	0.991954
				Adjusted R Square	0.991451
				Standard Error	0.0724324
				Observations	18
				ANOVA
					df	SS	MS	F	Significance F
				Regression	1	10.3487	10.3487	1972.52	3.46241e-18
				Residual	16	0.0839432	0.00524645
				Total	17	10.4327
					Coefficients	Standard Error	t Stat	P-value	Lower 95%	Upper 95%	Lower 95.0%	Upper 95.0%
				Intercept	0.52188	0.0270798	19.2719	1.69369e-12	0.464473	0.579286	0.464473	0.579286
				X Variable 1	0.0211374	0.000475927	44.4131	3.46241e-18	0.0201284	0.0221463	0.0201284	0.0221463

## Sheet: Nor-Harman-standard curve
Nor-Harman
[] ppb	[] ppb	Area Ratio
100ppb-r1	100	2.15477
100ppb-r2	100	2.10059										N = number of Calibration standards =				6
100ppb-r3	100	2.09531
10ppb-r1	10	0.511928										SE of Intercept =				0.0229423
10ppb-r2	10	0.533443										√6 =				2.44949
10ppb-r3	10	0.513683										SD of Intercept = SE of intercept *√N				0.056197
20ppb-r1	20	0.819776
20ppb-r2	20	0.840143										Slope =				0.0170845
20ppb-r3	20	0.82222										LOD = 3*(SD of Intercept /Slope)
50ppb-r1	50	1.37228										=				9.86805
50ppb-r2	50	1.36206
50ppb-r3	50	1.35689										LOQ = 10*(SD of Intercept/Slope)
5ppb-r1	5	0.485018										=				32.8935
5ppb-r2	5	0.504093
5ppb-r3	5	0.516043
80ppb-r1	80	1.8112
80ppb-r2	80	1.742
80ppb-r3	80	1.73463
				SUMMARY OUTPUT
				Regression Statistics
				Multiple R	0.995574
				R Square	0.991167
				Adjusted R Square	0.990615
				Standard Error	0.0613657
				Observations	18
				ANOVA
					df	SS	MS	F	Significance F
				Regression	1	6.76071	6.76071	1795.32	7.30828e-18
				Residual	16	0.0602519	0.00376575
				Total	17	6.82096
					Coefficients	Standard Error	t Stat	P-value	Lower 95%	Upper 95%	Lower 95.0%	Upper 95.0%
				Intercept	0.427437	0.0229423	18.6309	2.8472e-12	0.378802	0.476073	0.378802	0.476073
				X Variable 1	0.0170845	0.000403211	42.3712	7.30828e-18	0.0162298	0.0179393	0.0162298	0.0179393

## Sheet: HCAs in Meats
	Grilled Moose					ng/g meat
			Meats	Treatments	IQ	MeIQx	MeIQ	PhIP	Harman	Nor-Harman
			Moose	MU-A-r1	42.2751	84.4408	25.9891	60.6279	8.03213	87.4609
			Moose	MU-A-r2	36.964	92.3103	21.5181	58.9379	8.2367	89.0633
			Moose	MU-A-r3	39.6195	97.2528	28.2809	63.3938	7.24139	90.8421
			Moose	MU-A-r4	39.6195	95.2374	28.1684	52.7921	7.23942	89.7252
						ng/g meat
	Grilled Beef
			Meats	Treatments	IQ	MeIQx	MeIQ	PhIP	Harman	Nor-Harman
			Beef	BU-A-r1	16.2182	78.7785	17.6108	32.2034	7.96309	68.3311
			Beef	BU-A-r2	14.3387	68.425	11.1463	31.988	12.4314	67.4534
			Beef	BU-A-r3	15.3254	76.4431	15.527	36.1	12.6055	67.4727
			Beef	BU-A-r4	15.4192	74.5489	17.1046	34.4894	13.6735	70.1272
